# Supplementary material for: A new parameter describing fertility in rabbits at the farm level: the kit index
Source: Arch Anim Breed. 2018 Dec 6;61(4):463–7. doi: 10.5194/aab-61-463-2018 (PMC7065404; doi:10.5194/aab-61-463-2018)
Supplement: The supplement related to this article is available online at: https://doi.org/10.5194/aab-61-463-2018-supplement. [file aab-61-463-supplement.zip]

Archive with 2 entries (2 files):
- aab-2018-43-supplement.xlsx
- aab-61-463-2018-supplement-title-page.pdf
